# Supplementary material for: Creating Acceptable Tablets 3D (CAT 3D): A Feasibility Study to Evaluate the Acceptability of 3D Printed Tablets in Children and Young People
Source: Pharmaceutics. 2022 Feb 25;14(3):516. doi: 10.3390/pharmaceutics14030516 (PMC8954179; doi:10.3390/pharmaceutics14030516)
Supplement: Supplementary file 1 [file pharmaceutics-14-00516-s001.zip]

Archive with 1 entries (1 files):
- pharmaceutics-1587269-supplementary.pdf
